# Supplementary material for: T330M Substitution in the Sodium-Dependent Phosphate Transporter NaPi2b Abolishes the Efficacy of Monoclonal Antibodies Against MX35 Epitope
Source: Antibodies (Basel). 2025 Apr 1;14(2):30. doi: 10.3390/antib14020030 (PMC12015770; doi:10.3390/antib14020030)
Supplement: Supplementary file 1 [file antibodies-14-00030-s001.zip]

Archive with 1 entries (1 files):
- antibodies-3511629-supplementary.pdf
